# Supplementary material for: Unlocking the Diagnostic Challenge of Tuberculosis and Sarcoidosis Intrathoracic Lymphadenopathy: Potential Role of HMGB1 and miRNA-221 as Diagnostic Tools
Source: Microorganisms. 2026 Feb 4;14(2):369. doi: 10.3390/microorganisms14020369 (PMC12942768; doi:10.3390/microorganisms14020369)
Supplement: Supplementary file 1 [file microorganisms-14-00369-s001.zip]

Archive with 1 entries (1 files):
- microorganisms-4091968-supplementary.pdf
